# Supplementary material for: GPFrontend and GPGraphics: graphical analysis tools for genetic association studies
Source: BMC Bioinformatics. 2010 Sep 21;11:472. doi: 10.1186/1471-2105-11-472 (PMC2949897; doi:10.1186/1471-2105-11-472)
Supplement: Additional file 1 — GPFrontend and GPGraphics. GPFrontend.exe, GPGraphics.exe with GPGPresets.ini (presets for different input file formats), GPManual.pdf (a user manual for GPFrontend and GPGraphics) and a README file. [file 1471-2105-11-472-S1.ZIP]

Archive with 7 entries (7 files):
- gpanalyze.exe
- gpextract.exe
- GPFrontend.exe
- GPGpresets.ini
- GPGraphics.exe
- GPManual.pdf
- README.txt
