# Supplementary material for: GPFrontend and GPGraphics: graphical analysis tools for genetic association studies
Source: BMC Bioinformatics. 2010 Sep 21;11:472. doi: 10.1186/1471-2105-11-472 (PMC2949897; doi:10.1186/1471-2105-11-472)
Supplement: Additional file 1 — GPFrontend and GPGraphics. GPFrontend.exe, GPGraphics.exe with GPGPresets.ini (presets for different input file formats), GPManual.pdf (a user manual for GPFrontend and GPGraphics) and a README file. [file 1471-2105-11-472-S1.ZIP › GPGpresets.ini]

# Fields are: preset name, number of cols, chromosome, position, data, type, scale, column headers
# Types are: R - rank, S - score, P - p-value; Scale should mostly be highest expected value
# Column numbers are zero-based; also note the difference between colon and semicolon
GenePool rank data:7;4;5;2;R;0;Affy SNP ID;Score;Rank;dbSNP rsID;Chr;Position;RASMean Diff
GenePool score data (t-test):7;4;5;1;S;20;Affy SNP ID;Score;Rank;dbSNP rsID;Chr;Position;RASMean Diff
GenePool score data (sil/CD):7;4;5;1;S;1;Affy SNP ID;Score;Rank;dbSNP rsID;Chr;Position;RASMean Diff
PLINK chi-square p-value:10;0;2;8;P;20;#HEADER#
PLINK chi-square odds ratio:10;0;2;9;O;4;#HEADER#
PLINK fisher p-value:9;0;2;7;P;10;#HEADER#
PLINK fisher odds ratio:9;0;2;8;O;4;#HEADER#
PLINK haplotype p-value:7;0;3;6;P;20;#HEADER#
PLINK logistic p-value:9;0;2;8;P;20;#HEADER#
EIGENSTRAT chi-square p-value:7;0;2;6;P;20;Chr;SNP ID;Position;Raw Chisq;Raw p-Value;GC Chisq; GC p-Value
CNSTAT U-Test:7;0;2;5;S;20;Chr;SNP ID;Position;UCases;UControls;UNorm;LogP
Segment Association:7;0;2;6;P;6;#HEADER#
