# Supplementary material for: GPFrontend and GPGraphics: graphical analysis tools for genetic association studies
Source: BMC Bioinformatics. 2010 Sep 21;11:472. doi: 10.1186/1471-2105-11-472 (PMC2949897; doi:10.1186/1471-2105-11-472)
Supplement: Additional file 1 — GPFrontend and GPGraphics. GPFrontend.exe, GPGraphics.exe with GPGPresets.ini (presets for different input file formats), GPManual.pdf (a user manual for GPFrontend and GPGraphics) and a README file. [file 1471-2105-11-472-S1.ZIP › README.txt]

For license reasons, this package only contains GPFrontend and GPGraphics. There are two dummy files named gpextract.exe and gpanalyze.exe, which are needed to get GPFrontend started. The GenePool source code is available from TGen's web site

http://genepool.tgen.org/

For further details, especially about how to compile GenePool for Windows systems, please contact

steffen.uebe@humgenet.uni-erlangen.de

Most people will only want to use GPGraphics anyway, which is the primary component and the one the most work went into. GPGraphics only needs GPGPresets.ini to be present in the same folder.
